# Supplementary material for: Functional assessment of protein variants in structured domains by fluorescence cross-correlation spectroscopy
Source: Sci Rep. 2026 Jan 2;16:4554. doi: 10.1038/s41598-025-34563-6 (PMC12867984; doi:10.1038/s41598-025-34563-6)
Supplement: Supplementary file 2 — Supplementary Material 2 [file 41598_2025_34563_MOESM2_ESM.xlsx]

## Sheet: Ark1
Supplementary Table 1. Comparison of functional categorizations of BRCA1 variants
DNA change	Amino Acid Change	ClinVara	AlphaMissense	FCCS	Findlay 2018b	Starita 2015c	Starita 2018d	Diabate 2023e	Bouwman 2013f	Bouwman 2020g	Adamovich 2022h	Petitalot 2019i	Fernandes 2019j
RING
c.53T>C	p.Met18Thr†	5	Likely pathogenic	Deleterious	Deleterious	Deleterious	Deleterious	Deleterious	Deleterious	NA	NA	NA	NA
c.65T>C	p.Leu22Ser	5	Likely pathogenic	Deleterious	Deleterious	Neutral	Deleterious	Deleterious	NA	Deleterious	NA	NA	NA
c.109A>G	p.Thr37Ala	4	Likely pathogenic	Neutral	Neutral	Neutral	NA	Neutral	NA	NA	NA	NA	NA
c.110C>A	p.Thr37Lys	5	Likely pathogenic	AMB††	Deleterious	Deleterious	NA	Deleterious	NA	Deleterious	NA	NA	NA
c.110C>G	p.Thr37Arg†	4/5	Likely pathogenic	Deleterious	Deleterious	Deleterious	Deleterious	Deleterious	NA	Deleterious	NA	NA	NA
c.115T>G	p.Cys39Gly	4/5	Likely pathogenic	Deleterious	Deleterious	Deleterious	Deleterious	Deleterious	NA	NA	NA	NA	NA
c.131G>A	p.Cys44Tyr	5	Likely pathogenic	Deleterious	Deleterious	Deleterious	NA	NA	NA	Deleterious	NA	NA	NA
c.131G>T	p.Cys44Phe	5	Likely pathogenic	Deleterious	Deleterious	Deleterious	NA	NA	NA	NA	NA	NA	NA
c.133A>C	p.Lys45Gln	1	Ambiguous	Neutral	Neutral	Neutral	NA	Neutral	Neutral	Neutral	NA	NA	NA
c.139T>C	p.Cys47Arg	5	Likely pathogenic	Deleterious	Deleterious	Deleterious	Deleterious	Deleterious	NA	Deleterious	NA	NA	NA
c.181T>G	p.Cys61Gly	5	Likely pathogenic	Deleterious	Deleterious	Deleterious	Deleterious	Deleterious	Deleterious	Deleterious	NA	NA	NA
c.191G>A	p.Cys64Tyr	5	Likely pathogenic	Deleterious	Deleterious	Deleterious	NA	NA	NA	NA	NA	NA	NA
c.199G>T	p.Asp67Tyr	1	Likely benign	AMB††	Neutral	Neutral	NA	Neutral	Neutral	Neutral	NA	NA	NA
c.211A>G	p.Arg71Gly	5	Likely pathogenic	AMB††	Deleterious	Neutral	Neutral	Neutral	NA	NA	NA	NA	NA
c.305C>G	p.Ala102Gly	1	Likely benign	Neutral	NA	NA	Neutral	Neutral	NA	NA	NA	NA	NA
c.314A>G	p.Tyr105Cys	1	Likely benign	Neutral	NA	NA	Neutral	Neutral	Neutral	Neutral	NA	NA	NA
BRCT
c.2176_2177del	Leu726fs	5	NA	Deleterious	NA	NA	NA	NA	NA	NA	NA	NA	NA
c.2971A>T	p.Lys991*	5	NA	Deleterious	NA	NA	NA	NA	NA	NA	NA	NA	NA
c.4956G>A	p.Met1652Ile	1	Ambiguous	Neutral	Neutral	NA	NA	NA	Neutral	Neutral	Neutral	Neutral	Neutral
c.4991T>C	p.Leu1664Pro	1	Likely benign	Neutral	Neutral	NA	NA	NA	NA	NA	NA	Neutral	Neutral
c.5024C>T	p.Thr1675Ile	1	Likely benign	Neutral	Neutral	NA	NA	NA	NA	NA	Neutral	NA	NA
c.5050A>G	p.Thr1684Ala	2	Ambiguous	Neutral	Neutral	NA	NA	NA	NA	NA	Deleterious	NA	NA
c.5053A>G	p.Thr1685Ala	5	Ambiguous	Deleterious	Deleterious	NA	NA	NA	NA	Deleterious	NA	Deleterious	Deleterious
c.5095C>T	p.Arg1699Trp	5	Likely pathogenic	Deleterious	NA	NA	NA	NA	Deleterious	Deleterious	Deleterious	Deleterious	Deleterious
c.5096G>A	p.Arg1699Gln	5	Likely pathogenic	Deleterious	NA	NA	NA	NA	Deleterious	Deleterious	NA	Deleterious	Deleterious
c.5117G>C	p.Gly1706Ala	1	Ambiguous	Neutral	Neutral	NA	NA	NA	Neutral	Neutral	Neutral	Neutral	Neutral
c.5144G>A	p.Ser1715Asn	5	Likely pathogenic	Deleterious	Deleterious	NA	NA	NA	NA	NA	NA	Deleterious	Deleterious
c.5198A>G	p.Asp1733Gly	1	Likely benign	Neutral	Neutral	NA	NA	NA	NA	NA	Neutral	NA	Neutral
c.5200T>A	p.Phe1734Ile	3/4/5	Likely pathogenic	Deleterious	Deleterious	NA	NA	NA	NA	NA	Deleterious	NA	NA
c.5207T>C	p.Val1736Ala	5	Likely pathogenic	Deleterious	Deleterious	NA	NA	NA	AMB	Likely deleterious	NA	NA	Deleterious
c.5238C>G	p.His1746Gln†	3	Likely pathogenic	Deleterious	Intermediate	NA	NA	NA	AMB	Likely deleterious	Deleterious	NA	Neutral
c.5251C>T	p.Arg1751*	5	NA	Deleterious	Deleterious	NA	NA	NA	NA	NA	Deleterious	NA	NA
c.5252G>A	p.Arg1751Gln	1	Likely benign	Neutral	Neutral	NA	NA	NA	NA	NA	NA	Neutral	Neutral
c.5324T>G	p.Met1775Arg	5	Likely pathogenic	Deleterious	Deleterious	NA	NA	NA	NA	Deleterious	Deleterious	Deleterious	Deleterious
c.5334T>A	p.Asp1778Glu	3	Likely benign	Neutral	Neutral	NA	NA	NA	NA	NA	Neutral	NA	NA
c.5363G>T	p.Gly1788Val	5	Likely pathogenic	Deleterious	Deleterious	NA	NA	NA	NA	Deleterious	Deleterious	NA	Deleterious
c.5411T>A	p.Val1804Asp	1	Likely benign	Neutral	Neutral	NA	NA	NA	Neutral	Neutral	NA	Neutral	Neutral
c.5488G>A	p.Ala1830Thr	2/3	Likely benign	Neutral	Neutral	NA	NA	NA	NA	NA	Neutral	NA	Neutral
c.5503C>T	p.Arg1835*	5	NA	Deleterious	Deleterious	NA	NA	NA	NA	NA	NA	NA	NA
c.5504G>A	p.Arg1835Gln	2/3	Ambiguous	Neutral	Intermediate	NA	NA	NA	NA	NA	Deleterious	NA	Neutral
c.5516T>C	p.Leu1839Ser	5	Likely pathogenic	Deleterious	Deleterious	NA	NA	NA	NA	NA	Deleterious	NA	NA
c.5531T>G	p.Leu1844Arg	1	Likely benign	Neutral	Neutral	NA	NA	NA	NA	NA	NA	NA	Neutral
c.5536C>A	p.Gln1846Lys	1/3	Likely benign	Neutral	Neutral	NA	NA	NA	NA	NA	Neutral	NA	NA
c.5561T>C	p.Leu1854Pro	3/4	Likely pathogenic	Deleterious	Deleterious	NA	NA	NA	NA	NA	Deleterious	NA	Deleterious
c.5576C>G	p.Pro1859Arg	1	Likely benign	Neutral	NA	NA	NA	NA	NA	NA	Neutral	NA	Neutral
aConsensus BRCA1 variant classification retrieved on May 30th 2025.
bFindlay et al., Nature. 2018 Oct;562(7726):217-222.
cStarita et al., Genetics. 2015 Jun;200(2):413-22.
dStarita et al., Am J Hum Genet. 2018 Oct 4;103(4):498-508.
eDiabate et al., PLoS Genet. 2023 Aug 14;19(8):e1010739.
fBouwman et al., Cancer Discov. 2013 Oct;3(10):1142-55.
gBouwman et al., Clin Cancer Res. 2020 Sep 1;26(17):4559-4568.
hAdamovich et al., Am J Hum Genet. 2022 Apr 7;109(4):618-630.
iPetitalot et al., Mol Cancer Res. 2019 Jan; 17(1):54-69.
jFernandes et al., J Biol Chem. 2019 Apr 12;294(15):5980-5992.
†M18T, T37R and H1746Q results only from lysate analyses with isolated RING and BRCT domains.
††RING domain variants exhibited a significant (P<0.05) reduction in binding in lysates, but no significant reduction was seen in corresponding full-length BRCA1 variants in live cells.
Variant categorization
	Neutral
	Intermediate
	Deleterious
	Ambiguous
Functional studies
	Approved by ClinGen BRCA1 Variant Curation Expert Panel
